# Supplementary material for: Dietary carbohydrates regulate intestinal colonization and dissemination of Klebsiella pneumoniae
Source: J Clin Invest. 2024 Mar 21;134(9):e174726. doi: 10.1172/JCI174726 (PMC11060737; doi:10.1172/JCI174726)
Supplement: Supporting data values [file jci-134-174726-s046.xlsx]

## Sheet: Figure 1B
Study Day	Vegan										Omnivore										EEN
0											0	0	0	0	0	0.0077815	0	0	0	0	0	0	0	0	0	0	0	0	0	0
1	0	0	0	0	0	0	0	0	0	0		0	0	0	0	0.0221399	0	0	0	0	0	0			0	0	0		0	0
2	0	0	5.46e-05	0	0	0.000695194	0	0	0	0	0	0.0010014	0	0	0		0	0	0	0	0		0	0	0.0020834		0		0	0
3	0	0	0	0.002089	0	8.11e-05			0	0	0	0	0	0	0	0.0633639	0		0	0	0	0	0	0	0.00119736		0	0	0.0003636	0
4	0	0	0	0	0.0001911	0	0	0	0	0	0	0	0	0	0	0.0484867	0	0	0	0	0	0	0		0.0016313	0	0.0003948	0	0	0
5	0	0	0	0	0.0008379	0	0	0	0	0		0	0	0.0001706	0	0.014702	0		0	0		0	0	0	0.0017116		0	0	0	0
6	0	0	0	0	0	0	0	0	0	0	0	0	0	0	0	0.129613	0	0	0	0	0	0	0	0	0.0007809		0	0	0	0
7	0	0	0	0	8e-05	0	0	0	0	0	0	0		0	0.0120618	0.1673	0	0	0	0	0	0		0.0038168	0.000156524	0	0		0	0
8							0		0.0003734		0	0	0		0		0	0	0	0	0	0	0	0		0	0		0	0
9	0	0	0	0	0	0	0	0.0050844	0	0	0	0	0	0	0	0	0	0	0	0	0	0	0	0		0	0		0	0
10	0.11683	0	0.0166145	0	0.0103168	0.149134	0	0.022072	0	0	0	0	0	0.102628	0		0	0	0	0	0	0	0	0.0004254		0.173949	0	0	0	0
11	0.764987	0	0.196368	0.193349	0.0606013	0.157817	0		0	0	0	0	0		0	0.114832	0	0	0	0	0	0.0001467	0.0024566	1.65e-05	0.0290859		0.699885	0.766372	0	0
12	0.588801	0	0.102922	0.0764317	0.111611	0.0162123			0	0.0004209	0	0	0.00186643	0.171602	0	0.0188342	0.00971874	0	0	0	0	0.163258	0.0136448	0.146763	0.211595		0.910074	0.904548	0.0026562	0
13	0.271138	0	0.0297947	0.0337927	0.0225612		0	0.0222506	0	0.0003828	0	0	0.00572415	0.0614742	0		0.0775876	0	0	0	0	0.414722	0.0024328	0.919733	0.851292	0.871726	0.829378	0.810974	0	0
14	0.0673192	0	0.0619985	0.0679261	0.0216721	0.0012514	0.00036102		0	0.000777204	0	0		0.0649374	0.0175138		0.0573699	0	0	0	0			0.685847	0.702499		0.795456	0.8346	0	0
15	0.083725	0	0.0306747	0.0481862	0.0553761	0.0003403	0.0001702		0.000323	0.000539216	0	0	0.00919193	0.109256	0.0031153	0.0007787	0.0673097	0	0	0	0	0.0462183	0.103573	0.403972	0.779425	0.317666	0.356144	0.585352	0	0.822337

## Sheet: Figure 1C
Amino Acid	EEN										Vegan										Omnivore
Alanine	670.98	9102.06	5095.45	1680.7	2052.64	7779.1	2480.8	2355.03	5793.71	5515.87	65.045	455.27	300.69	381.305	267.805	347.225	84.705	998.84	1819.65	384.68	822.29	163.73	310.29	318.275	8334.6	414.505	428.865	351.015	136.925	408.135
Arginine	1892.26	241.075	2741.36	336.945	934.805	1501.6	473.535	1187.48	3721.89	2952.16	32.435	125.935	85.36	148.845	84.775	121.535	15	15	25.735	99.045	14.86	15	85	15	337.84	158.33	100.145	236.73	45.83	77.01
Asparagine	15	1745.2	2509.1	15	15	166.89	15	15	2617	2286	15	77.32	97.545	15	85.29	15	15	15	15	15	15	15	15	15	97.08	15	15	204.81	15	15
Aspartic Acid	1986	75.74	3472	105.2	63.67	157.9	85.69	22.04	12488	6804	60.46	511.9	54.68	301.1	35.39	134.6	15	101.6	15	52.37	15	103.5	61.96	39.24	136.4	45.55	199.7	108.9	92.06	38.35
Cysteine	325.725	15	835.415	41.635	12.04	15	15	53.035	947.195	651.555	6.93	15	15	15	15	15	15	15	15	15	15	15	15	15	15	15	15	15	15	15
Glutamic Acid	3894.09	9381.73	9959.67	4262.24	2883.45	3881.32	4078.59	3093.6	12161.8	7244.88	610.855	1491.6	1337.42	2585.6	5686.35	1362.38	67.605	202.795	42.5	2496.93	102.195	118.185	156.39	144.815	45.63	942.765	184.015	144.16	956.385	128.27
Glutamine	15	214.31	87.82	15	15	170.75	15	15	10491	8654.53	15	88.1	68.23	105.51	61.55	88.04	15	15	15	59.805	15	91.345	76.025	119.835	96.125	67.71	117.54	71.66	15	66.385
Glycine	1512.06	6820.76	7267.88	1587.03	2037.03	8565.32	1877.44	3114.87	9124.77	8161.91	924.42	244.1	120.9	3051.93	44.85	221.21	162.525	2664.28	386.855	4919.73	57.395	395.67	1896.15	97.495	2979.29	108.09	89.9	152.02	685.985	107.08
Histidine	818.355	15	61.295	600.92	449.26	15	918.525	910.765	15	15	15	15	15	227.51	15	15	15	15	15	15	15	115.81	15	73.04	104.09	15	15	15	43.86	45.515
Isoleucine	503.71	1511.1	2286.1	1029.6	1563.3	5363.2	2214.6	1683.7	4021.8	4678.9	14.635	40.59	15	52.06	15	60.285	15	116.45	604.94	15	38.885	15	58.245	57.735	3644.3	82.735	158.22	88.735	30.21	90.06
Leucine	800.33	2653.43	3442.98	1413.42	2209.26	8900.4	15	15	5745.36	6521.99	24.385	53.655	15	91.67	50.5	80.595	15	225.86	517.335	15	66.745	76.265	93.29	184.155	5768.66	143.985	322.07	197.085	50.99	299.955
Lysine	1404	16072	3587	15	15	9572	15	15	6682	4655	55.13	759.5	220.5	416.2	596.7	349.1	63	670.1	15	1129	38.34	121.3	239.1	346.5	209.4	619	367.3	827.9	217.2	270
Methionine	116.95	503.625	576.18	282.86	428.24	2196.45	594.435	465.97	924.435	1062.94	10.28	98.105	66.145	129.69	15	84.49	15	149.265	15	61.905	31.925	64.905	15	127.095	870.895	69.75	181.88	242.235	30.585	210.045
Phenylalanine	1000.02	4022.74	5461.26	992.51	1476.39	9301.08	1806.11	1470.21	5666.06	5551.73	20.65	126.195	839.775	15	15	15	15	162.7	303.2	15	33.235	15	72.835	86.78	4384.45	87.01	182.085	106.495	28.41	160.09
Proline	449.505	15600.5	3625.3	1938.72	1600.16	6929.57	1916.6	2154.74	3660.06	3689.66	80.18	166.725	202.43	3481.14	144.22	345.415	16.79	114.7	26.575	255.92	26.87	147.25	198.705	144.555	2602.06	387.26	167.19	321.44	64.065	107.99
Serine	1884	587.6	40.88	20.2	29.78	451.9	18.91	33.89	15	15	14.22	541.7	651.5	681.6	567.3	15	7.07	15	16.15	1258	13.01	15	1340	15	262.9	15	1250	15	14.52	15
Threonine	2382.9	242.14	7006.7	37.48	38.47	126.97	51.55	41.89	7732.9	6280.8	38.035	198.13	100.56	216.4	117.68	82.495	17.77	100.5	15	191.52	30.135	88.185	108.52	152.02	62.89	140.49	190.24	127.68	49.645	134.97
Tryptophan	15	6347.3	7267.1	15	15	15834.1	15	15	7605.88	7439.23	15	402.82	15	722.905	15	15	15	561.305	15	644.97	15	15	544.065	15	15	15	15	15	15	155.985
Tyrosine	1213.89	4335.37	5431.82	830.415	1605.06	9202.36	1394.1	1601.61	5704.8	5579.94	13.585	41.95	53.53	71.91	48.09	82.62	15	148.34	169.85	44.695	42.67	66.845	83.49	144.6	3780.59	97.455	175.855	104.42	22.545	150.125
Valine	1357.73	7829.73	5689.8	15	15	10929.5	15	15	7634.99	7748.02	364.835	183.38	212.695	182.67	8276.62	137.38	214.055	640.67	166.1	118.915	214.225	272.71	118	181.755	274.595	98.975	272.39	334.95	1402.28	204.835
*Samples below limit of detection set to 15pmol/mg

## Sheet: Figure 1D
K. pneumoniae status	K. pneumoniae high			K. pneumoniae low
Study Phase	Dietary	Post-abx	Recovery	Dietary	Post-abx	Recovery
	5891.21	7624.62	2852.59	3830.03	5406.92	3106.54
	2032.07	2870.99	1696.49	4474.27	4194.63	4474.27
	8706.19	2926.92	2218.49	2423.57	2609.99	3187.92
	8300.85	7231.87	1565.08	1211.78	5970.94	2834.87
	5194.31	7911.06	3977.68	2703.21	3131.99	1062.64
	4798.61	3672.63	4772.56	12562	5982.76	4724.78
	7246.63	6015.24	3144.93	4306.49	3616.7	1901.57
	8637.49	4671.63	3446.14	7063.55	7231.87	7804.75
				2087.99	4474.27	1659.21
				5518.27	4865.77	1864.28
				6058.91	3672.63	2647.28
				2516.78	2945.56	1566
				2926.92	3243.85	2255.78
				6431.77	3299.78	4026.85
				1174.5	2032.07	2516.78
				2833.71	5126.77	3337.06
				2460.85	4418.35	2218.49
				5574.2	3392.99	3057.42
				3448.92	4511.56	2609.99
				5781.95	8959.37	3180.37
				7196.12	2815.06	3187.92
				2087.99	4157.35	2460.85

## Sheet: Figure 1E
K. pneumoniae status	K. pneumoniae high			K. pneumoniae low
Study Phase	Dietary	Post-abx	Recovery	Dietary	Post-abx	Recovery
	1712.27	396.96	2813.63	1913.15	956.695	1021.38
	6918.66	1684.01	2016.44	1185.86	812.185	568.97
	4478.87	933.92	3680.95	1526.89	16029.3	1583.83
	2724.09	243.1	2372.62	2910.05	647.38	1663.61
	2215.34	2187.61	7618.47	3346.51	425.57	3125.95
	1455.62	1244.72	2203.96	2632.33	301.53	952.985
	2028.53	87.955	1995.63	2591.34	15913.8	1034.87
	851.895	630.25	1437.49	8685.13	1598.59	1426.95
				5770.53	844.965	9724.82
				5363.2	483.49	2578.55
				24429.9	4906.99	1445.53
				1177.43	5406.48	1017.12
				20242.7	3489.57	1414.31
				3645.24	1343.62	418.39
				3933.7	2448.92	2169.78
				2189.84	1859.38	7598.77
				583.9	1221.69	2754.6
				2575.57	182.46	54.63
				8241.67	378.29	1055.41
				8118.98	743.255	2400.88
				3912.32	81.445	151.89
				2333.99	292.265	6372.17

## Sheet: Figure 2A
Study Day	K. pneumoniae 𝛥urease									K. pneumoniae WT
0	3.77815	4	3.72379	3.44909	3.75012	3.67549	3.41017	4.17609	3.72379	4.65321	4	4.17609	3.53927	4.05115	3.87506	3.80811	3.95424
2	10.5229	10.4559	9.56067	10.6243	10.8424	10.9208	10.699	10.632	10.8004	9.91106	9.82391	9.69897	9.29105	10.4771	10	9.82391	9.64782	9.82391
6	10.6118	10.7782	10.8004	10.5229	10.8037	10.669	10.2676	10.5663		10.301		10.5229	10.7782		10.4559	9.8617	10.4075	10.5052
8	10.9737	10.585	10.669	10.7659	10.9605	10.3158	11.0401	10.8935	10.699	10.699	10.632	10.6021	11.2518		10.8751	10.9331	10.8861	11.1597
*Samples below the limit of detection were calculated based on fecal weight

## Sheet: Figure 2B
Study Day	K. pneumoniae 𝛥urease									K. pneumoniae WT
0	195.075	324.585	286.065	397.52	229.52	223.82	225	162.21	167.24	314.235	337.045	187.67	221.29	248.685	219.7	148.975	248.225	208.375
2	638.415	243.57	656.54	268.67	104.34	572.22	478.195	343.045	436.105	1857.4	1358.93	1065.06	2058.49		1620.7	1711.02	2484.9
6	1713.7	1430.72	871.99	1230.21	1211.41	590.1	932.085	576.635	1005.9	1870.14	1700.58	1955.82	1741.37	2096.47	1947.58		2317.43
8	988.46	722.56	1140.6	1043.09	1018.74	1126.37	550.635	1159.75	813.16	4074.7	2029.21	2287.62	1826.34	1632.93	1403.74	1030.69	1870.01

## Sheet: Figure 2C
K. pneumoniae WT	K. pneumoniae 𝛥urease
15.1047	17.4335
4.49847	19.0078
3.66986	16.7532
9.92368	15.4274
	15.5364

## Sheet: Figure 2D
Amino Acid	Day 0									Day 8
Alanine	608.05	188.14	458.8	597.24	470.1	348.08	490.22	297.34	323.89	136.09	217.14	160.69	161.68	144.05	36.195	31.75	41.915
Arginine	221.11	507.325	182.045	254.11	346.275	218.48	321.465	247.58	140.505	617.185	409.78	507.115	642.475	379.77	15	302.145	44.035
Asparagine	815.6	320.9	104.8	582.3	555	107.1	115.1	96.68	80.64	235.8	142.8	228.1	261.5	177.6	154.6	160.4	133.8
Aspartic Acid	1098.02	457.325	476.655	679.045	706.945	441.27	212.57	437.23	292.96	536.16	352.755	297.585	331.13	305.92	228.155	218.755	141.22
Cysteine	178.86	109.29	79.995	123.9	129.295	98.935	114.69	86.595	77.97	105.585	54.31	70.085	124.765	57.275	45.795	43.92	53.555
Glutamic Acid	2587	1238.2	1237.4	1714.9	1587.5	1364.5	1196.1	1210.6	946.43	226.81	337.45	35.185	262.8	221.79	113.87	130.94	102.28
Glutamine	796.52	267.23	428.22	626.86	555.68	414.86	81.09	278.4	355.86	127.79	119	160.29	102.81	129.73	43.51	45.715	15
Glycine	1071.69	149.505	542	724.305	181.555	138.915	521.065	127.81	99.405	197.01	119.89	204.14	226.005	171.675	202.315	140.565	121.49
Histidine	227.42	15	144.06	182.15	185.81	99.375	132.79	90.025	102.38	15	15	15	15	15	89.66	99.39	81.22
Isoleucine	349.26	146.55	322.285	396.8	350.035	242.48	322.555	230.265	249.5	149.365	166.915	211.02	118.24	370.76	52.58	29.385	155.475
Leucine	501.165	273.305	479.285	592.12	537.535	399.17	498.19	372.325	413.54	190.915	277.005	283.595	162.715	496.21	64	39.07	214.87
Lysine	170.54	81.46	128.03	173.615	169.155	117.38	135.72	99.2	119.03	139.805	155.89	138.475	130.265	211.955	73.375	99.975	63.035
Methionine	205.09	118.695	175.29	206.26	207.02	155.35	168.98	143.98	145.645	179.855	228.75	134.62	187.185	186.965	98.6	95.505	117.265
Phenylalanine	689.94	674.005	694.875	730.755	760.71	798.405	588.25	631.875	679.105	468.9	662.81	516.66	394.05	454.26	33.425	15	110.8
Proline	2258	361	147.4	1622	1178	182	193	174	130.6	214.3	215	211.4	235.2	277.8	564.9	736.4	345
Serine	748.08	245.105	385.39	543.855	514.755	323.495	411.05	254.73	267.71	66.995	43.99	66.64	75.08	55.33	73.315	35	31.725
Threonine	1536	596.1	787.4	1282	1009	961	744.9	581.2	736.2	40.41	29.19	45.02	50.51	37.2	25.99	28.16	25.68
Tryptophan	15	15	15	15	15	15	15	15	15	15	15	15	15	287.26	811.305	713.25	799.75
Tyrosine	102.9	66.54	63.54	69.65	83.8	68.05	58.12	58.39	54	92.83	92.69	92.55	106.5	78.04	75.48	80.76	102.8
Valine	578.7	202.45	434.37	592.47	508.41	340.8	436.49	310.52	355.21	230.55	318.31	325.45	182.04	553.58	98.015	59.175	248.57
*Values below the limit of detection were set at 15pmol/mg

## Sheet: Figure 2E
Amino Acid	Day 0									Day 8
3-Hydroxyisovalerate	24.444	30.857	29.032	30.545	30.698	32.727	37.5	33	33.913	44	38.919	50.526	50.526	36.279	32	37.895	43.077
Acetate	484.444	1693.71	565.161	872.727	429.767	2451.82	14175	4212	6667.83	876	8931.89	2434.74	5804.21	1155.35	1182	2829.47	2753.85
Choline	280	233.143	224.516	181.091	195.349	196.364	258.75	291	255.652	244	304.865	584.211	429.474	415.814	366	274.737	353.846
Ethanol	444.444	822.857	857.419	3720	446.512	793.636	243.75	315	279.13	188	110.27	183.158	296.842	161.86	214	183.158	206.154
Formate	257.778	473.143	241.935	279.273	248.372	267.273	532.5	324	383.478	248	194.595	164.211	416.842	161.86	86	173.684	178.462
Fumarate	20	24	21.29	19.636	13.953	13.636	26.25	33	0	24	12.973	31.579	0	30.698	34	75.789	30.769
Hypoxanthine	0	0	0	0	0	70.909	0	0	0	140	107.027	154.737	176.842	83.721	126	85.263	126.154
Lactate	844.444	980.571	985.161	964.364	560.93	540	1200	792	1270.43	220	201.081	303.158	202.105	293.023	332	322.105	393.846
Propionate	0	0	0	0	0	0	45	0	0	136	71.351	157.895	82.105	94.884	118	66.316	89.231
Pyruvate	122.222	109.714	172.258	113.455	114.419	160.909	101.25	126	169.565	52	25.946	66.316	44.211	47.442	48	41.053	43.077
Succinate	8.889	10.286	3.871	6.545	2.791	0	11.25	0	18.261	124	81.081	183.158	157.895	189.767	184	1847.37	298.462
Sucrose	16793.3	15493.7	17833.5	13939.6	16166.5	13671.8	15356.2	17517	14475.6	0	0	0	0	0	0	0	0
Uracil	0	0	0	0	0	0	0	219	0	136	90.811	126.316	0	120	148	75.789	98.462

## Sheet: Figure 2F
Time	Cecum			SI
0.25	0.215	0.212	0.211	0.252	0.252	0.25
0.5	0.229	0.225	0.223	0.275	0.275	0.272
0.75	0.25	0.245	0.244	0.313	0.312	0.309
1	0.281	0.276	0.276	0.365	0.363	0.359
1.25	0.313	0.309	0.31	0.422	0.418	0.414
1.5	0.342	0.337	0.34	0.468	0.467	0.46
1.75	0.365	0.36	0.364	0.496	0.493	0.488
2	0.386	0.379	0.385	0.533	0.526	0.522
2.25	0.406	0.402	0.407	0.581	0.563	0.558
2.5	0.422	0.418	0.422	0.626	0.592	0.594
2.75	0.441	0.438	0.439	0.665	0.622	0.621
3	0.455	0.451	0.455	0.704	0.645	0.642
3.25	0.468	0.464	0.467	0.746	0.665	0.656
3.5	0.477	0.474	0.479	0.767	0.68	0.678
3.75	0.487	0.487	0.49	0.789	0.701	0.693
4	0.495	0.495	0.499	0.789	0.713	0.703
4.25	0.502	0.501	0.507	0.766	0.73	0.716
4.5	0.51	0.505	0.513	0.787	0.749	0.738
4.75	0.514	0.512	0.519	0.805	0.77	0.763
5	0.519	0.515	0.523	0.815	0.783	0.77
5.25	0.522	0.52	0.525	0.842	0.804	0.795
5.5	0.527	0.524	0.532	0.883	0.825	0.823
5.75	0.532	0.527	0.536	0.919	0.843	0.84
6	0.541	0.532	0.538	0.94	0.856	0.851
6.25	0.541	0.537	0.544	0.962	0.877	0.865
6.5	0.543	0.54	0.547	0.976	0.892	0.875
6.75	0.548	0.545	0.552	0.963	0.918	0.897
7	0.554	0.554	0.557	0.994	0.942	0.937
7.25	0.555	0.553	0.56	1.021	0.963	0.981
7.5	0.561	0.556	0.562	1.044	0.98	1.017
7.75	0.566	0.559	0.566	1.074	1.012	1.046
8	0.566	0.561	0.569	1.097	1.037	1.073
8.25	0.569	0.563	0.571	1.122	1.074	1.098
8.5	0.571	0.565	0.572	1.143	1.112	1.125
8.75	0.572	0.567	0.576	1.155	1.134	1.147
9	0.574	0.569	0.579	1.17	1.154	1.165
9.25	0.578	0.571	0.578	1.188	1.173	1.187
9.5	0.579	0.574	0.582	1.204	1.194	1.204
9.75	0.583	0.577	0.582	1.221	1.216	1.224
10	0.584	0.577	0.583	1.242	1.235	1.239
10.25	0.583	0.58	0.585	1.252	1.248	1.247
10.5	0.586	0.584	0.59	1.262	1.26	1.258
10.75	0.588	0.585	0.591	1.271	1.273	1.267
11	0.59	0.585	0.592	1.28	1.285	1.261
11.25	0.589	0.587	0.592	1.286	1.287	1.25
11.5	0.592	0.588	0.597	1.295	1.292	1.269
11.75	0.594	0.591	0.595	1.304	1.277	1.259
12	0.597	0.593	0.598	1.314	1.309	1.264

[truncated: 48 more sheets: Figure 2G, Figure 2H, Figure 2I, Figure 2J, Figure 3A, Figure 3B, Figure 3C, Figure 3D, Figure 3E, Figure 3F, Figure 4B, Figure 4C, Figure 4D, Figure 4E, Figure 4F, Figure 4G, Figure 4H, Figure 4I, Figure 4J, Supplemental Figure 1A …]
